# Supplementary material for: Approaches for Memristive Structures Using Scratching Probe Nanolithography: Towards Neuromorphic Applications
Source: Nanomaterials (Basel). 2023 May 9;13(10):1583. doi: 10.3390/nano13101583 (PMC10223422; doi:10.3390/nano13101583)
Supplement: Supplementary file 1 [file nanomaterials-13-01583-s001.zip]

Archive with 1 entries (1 files):
- nanomaterials-2348941-supplementary.pdf
